# Supplementary material for: Study on Protein Structures of Eight Mung Bean Varieties and Freeze-Thaw Stability of Protein-Stabilized Emulsions
Source: Foods. 2022 Oct 24;11(21):3343. doi: 10.3390/foods11213343 (PMC9655322; doi:10.3390/foods11213343)
Supplement: Supplementary file 1 [file foods-11-03343-s001.zip]

Archive with 1 entries (1 files):
- foods-1888026-supplementary.pdf
